# Supplementary material for: DNA Repair Gene Polymorphisms and Chromosomal Aberrations in Exposed Populations
Source: Front Genet. 2021 Jun 16;12:691947. doi: 10.3389/fgene.2021.691947 (PMC8242355; doi:10.3389/fgene.2021.691947)
Supplement: Supplementary file 1 [file Table_1.XLSX]

## Sheet: Title
Supplementary Material
Summary statistics of all SNPs remaining after applying the P-value cutoff of 5x10-3 .
* Includes the list of all SNPs below P-value 0.005 in all the 6 analyzed models. Each sheet represents SNPs from each labelled model.
* SNPs were selected to be further evaluated on the basis of lowest P-value and if they were present within the boundry of the gene of interest or were an eQTL locus for it.

## Sheet: CAtot_logistic
SNP	CHR	BP	A1	OR	L95	U95	P
rs4845874	1	11783451	A	1.43	1.118	1.828	0.004351
rs4846029	1	11783484	G	1.477	1.156	1.888	0.00181
rs6661762	1	226543691	A	1.634	1.18	2.262	0.003109
rs6675327	1	226543909	G	1.634	1.18	2.262	0.003109
rs6675427	1	226543982	C	1.634	1.18	2.262	0.003109
rs6664761	1	226550191	T	1.634	1.18	2.262	0.003109
rs747659	1	226550741	T	1.634	1.18	2.262	0.003109
rs747657	1	226550924	G	1.554	1.209	1.998	0.0005837
rs747658	1	226551178	G	1.634	1.18	2.262	0.003109
rs752308	1	226551506	C	1.634	1.18	2.262	0.003109
rs3219119	1	226556443	A	1.554	1.209	1.998	0.0005837
rs3219115	1	226556941	T	1.634	1.18	2.262	0.003109
rs3219112	1	226557504	A	1.554	1.209	1.998	0.0005837
rs3835704	1	226559572	TA	1.562	1.215	2.009	0.0005111
rs141615498	1	226560374	TCAAAC	1.634	1.18	2.262	0.003109
rs3754376	1	226561064	C	1.554	1.209	1.998	0.0005837
rs3754375	1	226561065	G	1.634	1.18	2.262	0.003109
rs1109032	1	226561403	T	1.634	1.18	2.262	0.003109
rs3219090	1	226564691	T	1.554	1.209	1.998	0.0005837
rs732284	1	226567008	G	1.619	1.169	2.242	0.003706
rs2271343	1	226567563	G	1.638	1.184	2.265	0.002873
rs3219074	1	226569258	G	1.634	1.18	2.262	0.003109
rs3219073	1	226569375	C	1.634	1.18	2.262	0.003109
rs3219058	1	226572794	T	1.634	1.18	2.262	0.003109
rs1805408	1	226573402	C	1.634	1.18	2.262	0.003109
rs3219053	1	226574554	T	1.626	1.173	2.253	0.003501
rs12068649	1	226574722	C	1.622	1.171	2.246	0.003601
rs2293464	1	226576296	A	1.634	1.18	2.262	0.003109
rs4653445	1	226576906	C	1.634	1.18	2.262	0.003109
rs3219043	1	226577594	C	1.634	1.18	2.262	0.003109
rs1805405	1	226580021	T	1.634	1.18	2.262	0.003109
rs2280712	1	226580093	T	1.729	1.24	2.409	0.001228
rs1002153	1	226580187	C	1.634	1.18	2.262	0.003109
rs1000033	1	226580387	G	1.634	1.18	2.262	0.003109
rs2136876	1	226580953	G	1.618	1.169	2.241	0.00375
rs1073991	1	226581074	C	1.634	1.18	2.262	0.003109
rs2048424	1	226583007	C	1.554	1.209	1.998	0.0005837
rs2793382	1	226583417	T	1.554	1.209	1.998	0.0005837
rs12240196	1	226583483	T	1.634	1.18	2.262	0.003109
rs10631977	1	226585165	CAAG	1.554	1.209	1.998	0.0005837
rs7548007	1	226585280	G	1.646	1.188	2.281	0.002731
rs7542788	1	226585303	C	1.646	1.188	2.281	0.002731
rs10799349	1	226585516	A	1.683	1.209	2.342	0.002023
rs59275599	1	226586228	T	1.554	1.209	1.998	0.0005837
rs6701634	1	226588041	C	1.634	1.18	2.262	0.003109
rs2793380	1	226588977	G	1.554	1.209	1.998	0.0005837
rs3219031	1	226589396	T	1.634	1.18	2.262	0.003109
rs2666428	1	226589709	T	1.554	1.209	1.998	0.0005837
rs1805407	1	226589833	C	1.634	1.18	2.262	0.003109
rs3219027	1	226590413	A	1.634	1.18	2.262	0.003109
rs2793657	1	226590972	C	1.554	1.209	1.998	0.0005837
rs3219023	1	226591056	C	1.634	1.18	2.262	0.003109
rs3219022	1	226591121	T	1.634	1.18	2.262	0.003109
rs1417765	1	226591243	G	1.554	1.209	1.998	0.0005837
rs3754370	1	226592278	A	1.653	1.192	2.293	0.002593
rs3768347	1	226592745	A	1.653	1.192	2.293	0.002593
rs3768346	1	226592854	C	1.653	1.192	2.293	0.002593
rs7522351	1	226593268	C	1.666	1.2	2.312	0.00227
rs7525191	1	226593271	G	1.666	1.2	2.312	0.00227
rs4653732	1	226594106	C	1.653	1.192	2.293	0.002593
rs2048426	1	226594301	T	1.557	1.21	2.004	0.0005759
rs4653733	1	226594613	A	1.653	1.192	2.293	0.002593
rs60698376	1	226594857	T	1.72	1.232	2.403	0.001451
rs4653734	1	226595389	G	1.656	1.194	2.297	0.0025
rs2793378	1	226597341	G	1.546	1.2	1.991	0.0007454
rs59672299	1	226597593	C	1.606	1.157	2.227	0.004579
rs1104893	1	226598652	G	1.54	1.196	1.983	0.0008165
rs2793377	1	226600639	C	1.536	1.193	1.978	0.000881
rs2249844	1	226601135	C	1.54	1.196	1.983	0.0008165
rs1397550	1	226601242	C	1.54	1.196	1.983	0.0008165
rs1828446	1	226601320	A	1.54	1.196	1.983	0.0008165
rs1828445	1	226601401	G	1.54	1.196	1.983	0.0008165
rs2793654	1	226601706	A	1.54	1.196	1.983	0.0008165
rs2666427	1	226601874	A	1.542	1.198	1.986	0.0007841
rs1865222	1	226601884	C	1.542	1.198	1.986	0.0007841
rs1865221	1	226601974	T	1.54	1.196	1.983	0.0008165
rs1865220	1	226602286	C	1.54	1.196	1.983	0.0008165
rs2695235	1	226602556	G	1.54	1.196	1.983	0.0008165
rs2793655	1	226602814	A	1.542	1.198	1.986	0.0007858
rs2793376	1	226602921	G	1.54	1.196	1.983	0.0008165
rs2695236	1	226603003	C	1.54	1.196	1.983	0.0008165
rs2695237	1	226603635	C	1.546	1.203	1.985	0.000652
rs9426568	1	226603897	T	1.546	1.203	1.985	0.000652
rs35242305	1	226604236	C	1.546	1.203	1.985	0.000652
rs2695238	1	226604519	C	1.556	1.211	2	0.000544
rs1341333	1	226604638	G	1.556	1.211	2	0.000544
rs1341334	1	226605024	G	1.558	1.213	2.002	0.0005156
rs1341335	1	226605081	T	1.558	1.213	2.002	0.0005156
rs2695239	1	226605227	C	1.558	1.213	2.002	0.0005156
rs2570368	1	226605373	C	1.558	1.213	2.002	0.0005156
rs2570369	1	226605765	C	1.558	1.213	2.002	0.0005156
rs2136875	1	226606536	A	1.55	1.207	1.99	0.0005936
rs907186	1	226612949	A	1.557	1.184	2.049	0.001557
rs596669	1	226677056	C	0.7086	0.5602	0.8964	0.004076
rs1863334	2	47790611	G	1.549	1.205	1.992	0.0006404
rs4672790	2	216892446	C	1.421	1.114	1.813	0.004712
rs9876777	3	133227514	G	0.705	0.5558	0.8944	0.00398
rs17622656	5	131820997	A	0.6791	0.5217	0.884	0.004029
rs3130648	6	30800326	C	1.826	1.276	2.614	0.0009892
rs3130788	6	30810993	A	1.748	1.258	2.428	0.0008731
rs3131028	6	30814051	T	1.748	1.258	2.428	0.0008731
rs3095345	6	30822413	C	1.846	1.255	2.713	0.001827
rs3130654	6	30823075	G	1.723	1.246	2.383	0.0009919
rs9262252	6	30828433	A	1.881	1.344	2.632	0.0002321
rs2894059	6	30828434	A	1.881	1.344	2.632	0.0002321
rs3131032	6	30841631	G	1.748	1.258	2.428	0.0008731
rs3094719	6	30844972	A	1.768	1.271	2.46	0.0007197
rs3130797	6	30846088	T	1.91	1.367	2.671	0.0001528
rs3094108	6	30850395	A	1.886	1.352	2.633	0.0001908
rs3131034	6	30853796	G	1.765	1.27	2.453	0.0007225
rs3130779	6	30872203	A	1.772	1.277	2.459	0.0006161
rs3130780	6	30874308	T	1.893	1.356	2.642	0.0001769
rs1264306	6	30882203	T	1.581	1.224	2.044	0.0004616
rs376994136	6	30883878	AAAGCAACC	1.652	1.193	2.288	0.002526
rs2249464	6	30888161	T	1.472	1.142	1.897	0.002798
rs2517467	6	30889260	G	1.483	1.151	1.911	0.002294
rs753725	6	30890871	T	1.483	1.151	1.911	0.002294
rs2532934	6	30894759	G	1.518	1.176	1.96	0.001356
rs2532932	6	30895444	A	1.637	1.182	2.266	0.002983
rs2517459	6	30897022	T	1.65	1.192	2.285	0.002538
rs2253705	6	30900094	T	1.642	1.186	2.273	0.002812
rs2844651	6	30900664	T	1.469	1.142	1.889	0.002719
rs4879847	9	34983974	T	0.6092	0.437	0.8493	0.003463
rs1622267	9	110150659	A	0.5304	0.358	0.7857	0.001562
rs1771720	9	110151135	G	0.5304	0.358	0.7857	0.001562
rs1771716	9	110151573	C	0.5534	0.3737	0.8195	0.003135
rs1771715	9	110151668	A	0.5357	0.3614	0.7942	0.001889
rs3793905	10	131557933	A	0.6939	0.5387	0.8939	0.004673
rs113293745	10	131557989	TAACA	0.6907	0.5365	0.8891	0.004078
rs3793907	10	131559235	A	0.6939	0.5387	0.8939	0.004673
rs3829195	10	131560963	A	0.6899	0.5353	0.8892	0.004144
rs1028830	10	131651838	C	0.6609	0.5023	0.8696	0.003102
rs152457	16	23581678	G	0.6286	0.4566	0.8655	0.004432
rs152454	16	23583111	C	0.6286	0.4566	0.8655	0.004432
rs457964	16	23587924	A	0.6286	0.4566	0.8655	0.004432
rs7252134	19	33391853	A	0.6643	0.5151	0.8568	0.001627
rs7253310	19	33392010	A	0.6643	0.5151	0.8568	0.001627
rs7253415	19	33392087	T	0.6643	0.5151	0.8568	0.001627
rs7253956	19	33392490	T	0.6682	0.5182	0.8616	0.001879
rs2099335	19	33398019	A	0.6643	0.5151	0.8568	0.001627
rs2897034	19	33398577	T	1.525	1.166	1.996	0.002097
rs8101667	19	33402419	T	1.501	1.147	1.963	0.003052
rs12609689	19	33402701	A	0.6643	0.5151	0.8568	0.001627
rs11084684	19	33402924	A	0.6643	0.5151	0.8568	0.001627
rs7247248	19	33403506	A	0.6643	0.5151	0.8568	0.001627
rs10416872	19	33416519	C	1.577	1.22	2.04	0.0005089
rs10410936	19	33416685	T	1.577	1.22	2.04	0.0005089
rs10414757	19	33416801	C	0.6456	0.4802	0.8681	0.003776
rs3813151	19	33417309	G	1.577	1.22	2.04	0.0005089
rs2163808	19	33418175	G	1.582	1.224	2.044	0.0004505
rs10425372	19	33418589	A	1.587	1.228	2.052	0.0004136
rs8102681	19	33419560	G	1.594	1.231	2.062	0.0003987
rs36061317	19	33421157	T	1.579	1.221	2.041	0.0004958
rs919776	19	33422134	A	1.579	1.221	2.041	0.0004958
rs10416920	19	33422691	G	1.579	1.221	2.041	0.0004958
rs4805827	19	33423502	C	1.555	1.203	2.009	0.0007566
rs11292224	19	33423969	A	1.572	1.215	2.034	0.0005821
rs5827828	19	33425092	G	1.555	1.203	2.009	0.0007566
rs34802140	19	33427308	T	1.566	1.213	2.023	0.0005913
rs2304099	19	33428350	T	1.575	1.219	2.034	0.000506
rs2304100	19	33428423	T	1.575	1.219	2.034	0.000506
rs34576612	19	33431172	T	1.728	1.181	2.527	0.004859
rs7250603	19	33431483	G	1.575	1.219	2.034	0.000506
rs7251515	19	33432219	T	1.575	1.219	2.034	0.000506
rs6510306	19	33432709	C	1.575	1.219	2.034	0.000506
rs12462727	19	33433555	A	1.728	1.181	2.527	0.004859
rs4805018	19	33433846	G	1.568	1.214	2.027	0.0005844
rs4805019	19	33434431	T	1.728	1.181	2.527	0.004859
rs7251236	19	33435765	G	1.575	1.219	2.034	0.000506
rs7253624	19	33436287	A	1.728	1.181	2.527	0.004859
rs7254739	19	33436390	T	1.728	1.181	2.527	0.004859
rs4805022	19	33436576	A	1.579	1.222	2.04	0.0004762
rs10418619	19	33436687	G	1.575	1.219	2.034	0.000506
rs11452132	19	33437839	AT	1.575	1.219	2.034	0.000506
rs9676565	19	33438039	C	1.575	1.219	2.034	0.000506
rs3991788	19	33438332	C	1.575	1.219	2.034	0.000506
rs4805828	19	33440352	T	1.728	1.181	2.527	0.004859
rs4805023	19	33440541	C	1.575	1.219	2.034	0.000506
rs4805829	19	33440598	G	1.575	1.219	2.034	0.000506
rs28570546	19	33441230	C	1.575	1.219	2.034	0.000506
rs28581517	19	33441555	G	1.575	1.219	2.034	0.000506
rs8100062	19	33441935	G	1.575	1.219	2.034	0.000506
rs8111221	19	33442002	C	1.575	1.219	2.034	0.000506
rs12973891	19	33443381	A	1.728	1.181	2.527	0.004859
rs4805830	19	33444067	A	1.575	1.219	2.034	0.000506
rs10411735	19	33444707	T	1.575	1.219	2.034	0.000506
rs1975151	19	33445080	A	1.575	1.219	2.034	0.000506
rs146656484	19	33445619	GGGT	1.728	1.181	2.527	0.004859
rs10425179	19	33445631	C	1.575	1.219	2.034	0.000506
rs4805833	19	33446754	G	1.575	1.219	2.034	0.000506
rs9676357	19	33447055	A	1.575	1.219	2.034	0.000506
rs8106312	19	33447798	T	1.575	1.219	2.034	0.000506
rs10420805	19	33448453	C	1.572	1.217	2.031	0.000536
rs34821689	19	33460196	T	1.784	1.223	2.603	0.002664
rs934419	19	33461109	T	1.784	1.223	2.603	0.002664
rs751731	19	33463058	A	0.6691	0.514	0.8709	0.002808
rs11084686	19	33463245	G	0.6711	0.5156	0.8735	0.003022
rs11084687	19	33463446	G	0.6691	0.514	0.8709	0.002808
rs56208000	19	33463806	A	0.5808	0.4261	0.7918	0.0005898
rs2304101	19	33467087	C	0.5423	0.4215	0.6978	1.952e-06
rs2304102	19	33467357	A	1.664	1.288	2.15	9.727e-05
rs7257754	19	33502256	G	1.628	1.212	2.186	0.001198

## Sheet: CAtot_linear
SNP	CHR	BP	A1	BETA	L95	U95	P
rs3117061	1	11711589	T	-0.0854	-0.1432	-0.02761	0.003915
rs7776346	6	111861365	A	0.1025	0.03128	0.1736	0.004939
rs6970023	7	48099218	A	-0.183	-0.3093	-0.05667	0.004677
rs144758602	8	103273706	A	0.135	0.05093	0.2191	0.00173
rs138949643	8	103280180	T	0.12	0.03721	0.2028	0.004652
rs10505022	8	103284675	T	0.1195	0.03679	0.2022	0.004784
rs17511370	8	103286351	A	0.1345	0.05049	0.2184	0.001782
rs137906088	8	103291031	CA	0.138	0.0542	0.2217	0.001315
rs62523061	8	103294266	A	0.1291	0.05141	0.2068	0.001191
rs72681171	8	103299879	A	0.1207	0.03814	0.2034	0.004319
rs56152628	8	103303198	C	0.1202	0.03772	0.2027	0.004441
rs72681174	8	103321185	T	0.1208	0.03843	0.2031	0.004189
rs145842676	8	103325200	A	0.1309	0.04724	0.2147	0.002268
rs17512800	8	103341921	G	0.1198	0.03726	0.2023	0.004592
rs10505025	8	103346407	G	0.1357	0.05212	0.2193	0.00154
rs113093118	8	103346958	C	0.1357	0.05212	0.2193	0.00154
rs56096838	8	103350484	T	0.1357	0.05212	0.2193	0.00154
rs17434675	8	103351129	C	0.1382	0.05464	0.2218	0.001258
rs7894284	10	14894901	C	-0.1341	-0.2151	-0.05304	0.001249
rs871028	10	131293478	A	0.09039	0.03051	0.1503	0.003211
rs12247555	10	131370520	C	0.09193	0.03193	0.1519	0.002784
rs1784304	11	118962816	A	0.1018	0.03208	0.1716	0.004365
rs142044705	13	103603050	T	-0.1649	-0.2723	-0.05742	0.002744
rs76447240	13	108759852	C	-0.0961	-0.159	-0.03319	0.002866
rs12870098	13	108762140	T	-0.1423	-0.2254	-0.05912	0.0008488
rs12429506	13	108763889	G	-0.09612	-0.1588	-0.03347	0.002748
rs12865938	13	108764407	C	-0.09612	-0.1588	-0.03347	0.002748
rs34642561	13	108766019	G	-0.09334	-0.1565	-0.03014	0.003936
rs11616923	13	108766096	A	-0.09234	-0.1555	-0.0292	0.004296
rs11616946	13	108766281	A	-0.106	-0.1677	-0.04429	0.0008091
rs1931344	13	108766616	G	-0.1017	-0.1627	-0.04075	0.001141
rs1325386	13	108769688	C	-0.1052	-0.1655	-0.04496	0.0006622
rs2391620	13	108770444	A	-0.1052	-0.1655	-0.04496	0.0006622
rs1223973	13	108771828	T	-0.1052	-0.1655	-0.04496	0.0006622
rs1325387	13	108771836	G	-0.09473	-0.1568	-0.03263	0.002905
rs1889335	13	108773193	T	-0.09546	-0.1575	-0.03342	0.002672
rs9559262	13	108775414	T	-0.09135	-0.1542	-0.0285	0.004542
rs9520795	13	108775650	G	0.09272	0.03074	0.1547	0.003497
rs9520800	13	108783295	A	-0.1105	-0.1736	-0.0473	0.0006511
rs7325027	13	108810083	T	-0.1357	-0.2025	-0.06881	7.831e-05
rs1286901	14	90550344	C	-0.0925	-0.1542	-0.03082	0.003415
rs12907298	15	89921239	G	0.1142	0.03538	0.193	0.004662
rs12907298	15	89921239	G	0.1142	0.03538	0.193	0.004662

## Sheet: CSA_logistic
SNP	CHR	BP	A1	OR	L95	U95	P
rs61844958	1	242140229	C	0.629	0.4566	0.8665	0.004556
rs145461024	1	242140424	CA	0.629	0.4566	0.8665	0.004556
rs17315995	2	18009893	T	0.5284	0.3404	0.82	0.004442
rs12474989	2	18046417	A	0.6245	0.4666	0.8358	0.001547
rs4974695	4	2471974	C	1.446	1.133	1.845	0.003075
rs3749467	4	2499117	G	1.428	1.115	1.829	0.004837
rs35454362	4	2501315	T	1.427	1.113	1.829	0.004984
rs1295686	5	131995843	T	1.589	1.193	2.118	0.001561
rs20541	5	131995964	A	1.569	1.178	2.09	0.002072
rs1295685	5	131996445	A	1.559	1.17	2.076	0.002392
rs848	5	131996500	A	1.569	1.178	2.09	0.002072
rs847	5	131996669	T	1.575	1.182	2.098	0.001911
rs41268844	6	30895262	T	0.4591	0.2706	0.7791	0.003912
rs35101948	6	30959417	T	0.4047	0.2338	0.7004	0.001227
rs34827119	6	30962136	A	0.4047	0.2338	0.7004	0.001227
rs35955137	6	30963679	T	0.4047	0.2338	0.7004	0.001227
rs35281047	6	30969168	T	0.4047	0.2338	0.7004	0.001227
rs35363937	6	30969256	C	0.3875	0.2299	0.653	0.000371
rs2986009	6	158493808	T	1.556	1.189	2.034	0.001253
rs4403284	6	158494192	C	1.542	1.181	2.015	0.001473
rs4479967	6	158494224	A	1.542	1.181	2.015	0.001473
rs9356347	6	158494261	A	1.542	1.181	2.015	0.001473
rs9347994	6	158494440	A	1.542	1.181	2.015	0.001473
rs7755331	6	158494702	A	1.548	1.185	2.022	0.001352
rs6455990	6	158494775	A	1.548	1.185	2.022	0.001352
rs56102260	6	158494946	T	1.539	1.177	2.012	0.001626
rs6936573	6	158494958	G	1.54	1.179	2.012	0.001537
rs6918896	6	158494959	A	1.54	1.179	2.012	0.001537
rs2146153	6	158495148	T	1.54	1.179	2.012	0.001537
rs12203105	6	158495863	A	1.514	1.158	1.978	0.002403
rs1744178	6	158496856	T	1.735	1.305	2.307	0.0001501
rs12702428	7	48106209	G	0.5148	0.3262	0.8126	0.004354
rs137906088	8	103291031	CA	1.639	1.169	2.298	0.004188
rs55889548	11	18400811	T	0.5788	0.3959	0.8464	0.004797
rs80105582	11	18401867	G	0.5788	0.3959	0.8464	0.004797
rs75923026	11	18404235	T	0.5788	0.3959	0.8464	0.004797
rs74195547	12	93739765	C	2.463	1.383	4.386	0.002204
rs2318893	14	20720095	G	0.5187	0.3337	0.8063	0.003541
rs10873351	14	20722148	G	0.5225	0.3361	0.8123	0.003931
rs8014199	14	20723584	G	0.52	0.3346	0.8082	0.003654
rs7157476	14	20724318	G	0.52	0.3346	0.8082	0.003654
rs2152491	14	20758454	T	0.5586	0.389	0.8022	0.001612
rs2184669	14	20758593	A	0.5519	0.3843	0.7925	0.001282
rs2318861	14	20758949	G	0.5421	0.3766	0.7803	0.0009849
rs1953551	14	20763446	T	0.5472	0.3626	0.8258	0.004089
rs2318862	14	20766144	C	0.5624	0.3857	0.8199	0.002774
rs7251148	19	50808749	G	1.44	1.125	1.842	0.003795

## Sheet: CSA_linear
SNP	CHR	BP	A1	BETA	L95	U95	P
rs35698808	3	9736013	C	0.1479	0.04732	0.2485	0.004096
rs61429272	3	10037320	C	0.1452	0.04636	0.244	0.00413
rs56224841	3	10044014	C	0.1436	0.04456	0.2427	0.004642
rs72442400	3	14092350	A	0.1041	0.03253	0.1757	0.004515
rs2879889	3	14100627	G	0.1025	0.03121	0.1738	0.004999
rs10532139	3	14101430	T	0.1083	0.03686	0.1797	0.003087
rs1264372	6	30769726	T	0.1217	0.04128	0.202	0.00313
rs35101948	6	30959417	T	-0.2721	-0.4188	-0.1253	0.0003043
rs34827119	6	30962136	A	-0.2721	-0.4188	-0.1253	0.0003043
rs35955137	6	30963679	T	-0.2721	-0.4188	-0.1253	0.0003043
rs35281047	6	30969168	T	-0.2721	-0.4188	-0.1253	0.0003043
rs35363937	6	30969256	C	-0.2652	-0.4044	-0.1261	0.0002056
rs34197105	7	6041097	G	-0.1283	-0.2167	-0.0398	0.004642
rs12702464	7	6041506	C	-0.1283	-0.2167	-0.0398	0.004642
rs6463525	7	6043057	G	-0.1283	-0.2167	-0.0398	0.004642
rs404146	8	90852965	A	0.09878	0.03067	0.1669	0.004628
rs428441	8	90857406	G	0.1096	0.0406	0.1787	0.001942
rs393781	8	90858498	A	0.1111	0.04214	0.1801	0.001671
rs454020	8	90860670	T	0.1111	0.04214	0.1801	0.001671
rs379174	8	90862969	A	0.114	0.04558	0.1825	0.001158
rs381948	8	90863793	A	0.1091	0.04021	0.178	0.001999
rs410927	8	90866434	A	0.1125	0.04441	0.1806	0.001272
rs381326	8	90867567	A	0.1032	0.03434	0.1721	0.003441
rs398957	8	90869980	T	0.1078	0.03929	0.1763	0.002136
rs404292	8	90870339	A	0.1028	0.03386	0.1717	0.0036
rs400613	8	90875618	A	0.1029	0.03393	0.1719	0.003587
rs13278017	8	103123037	T	0.1548	0.05521	0.2545	0.002422
rs144758602	8	103273706	A	0.1455	0.05218	0.2387	0.002341
rs138949643	8	103280180	T	0.1374	0.0456	0.2292	0.003477
rs10505022	8	103284675	T	0.1362	0.04449	0.2279	0.003742
rs17511370	8	103286351	A	0.1443	0.05106	0.2375	0.002523
rs137906088	8	103291031	CA	0.1496	0.05676	0.2424	0.001667
rs72681171	8	103299879	A	0.1384	0.04678	0.2299	0.003187
rs56152628	8	103303198	C	0.1372	0.04567	0.2287	0.003431
rs17512186	8	103311409	G	0.1334	0.04191	0.2249	0.004413
rs72681174	8	103321185	T	0.1351	0.04368	0.2265	0.00391
rs145842676	8	103325200	A	0.1385	0.04539	0.2316	0.003683
rs17512800	8	103341921	G	0.1333	0.04174	0.2248	0.004471
rs10505025	8	103346407	G	0.1431	0.05018	0.236	0.002646
rs113093118	8	103346958	C	0.1431	0.05018	0.236	0.002646
rs56096838	8	103350484	T	0.1431	0.05018	0.236	0.002646
rs17434675	8	103351129	C	0.141	0.04816	0.2339	0.003034
rs10978761	9	109986827	T	0.1603	0.06443	0.2561	0.001108
rs12002372	9	110166935	T	-0.1268	-0.2135	-0.04015	0.004281
rs12004443	9	110167103	C	-0.1268	-0.2135	-0.04015	0.004281
rs35292069	10	131178371	AT	0.1153	0.03604	0.1945	0.004503
rs9520800	13	108783295	A	-0.1061	-0.1764	-0.03576	0.003228
rs7325027	13	108810083	T	-0.13	-0.2045	-0.05556	0.0006629
rs7208736	17	1807705	A	-0.09775	-0.1657	-0.02981	0.004965
rs2599437	19	43979439	C	0.1237	0.04865	0.1987	0.0013
rs2353005	19	50372762	A	0.167	0.05627	0.2778	0.00324

## Sheet: CTA_logistic
SNP	CHR	BP	A1	OR	L95	U95	P
rs12088541	1	11751135	T	1.926	1.25	2.966	0.002954
rs71653958	1	45708816	A	0.5702	0.4011	0.8106	0.001749
rs10858024	1	114457769	A	0.6975	0.548	0.8879	0.00344
rs4674367	2	220072852	C	0.6566	0.5082	0.8483	0.001289
rs35328001	2	220108423	T	0.5468	0.4049	0.7384	8.18e-05
rs8447	2	220113384	G	0.6596	0.5086	0.8554	0.0017
rs885854	2	220113728	A	0.5629	0.4175	0.7589	0.000163
rs10009807	4	178229925	A	0.6928	0.5374	0.8931	0.004621
rs3749480	4	178351803	A	0.6586	0.5006	0.8664	0.002835
rs3805167	4	178353046	G	0.6727	0.5117	0.8845	0.004534
rs56117926	4	178372463	T	0.6402	0.5019	0.8164	0.000325
rs62342689	4	178373298	G	0.6402	0.5019	0.8164	0.000325
rs147472010	4	178373546	GCCTA	0.6506	0.5087	0.8319	0.0006107
rs66490246	4	178373597	C	0.6402	0.5019	0.8164	0.000325
rs142721019	4	178373785	C	0.6402	0.5019	0.8164	0.000325
rs6841019	4	178374173	A	0.6402	0.5019	0.8164	0.000325
rs6847279	4	178374869	A	0.6456	0.5066	0.8227	0.0004042
rs6847743	4	178375196	T	0.6456	0.5066	0.8227	0.0004042
rs6830344	4	178375539	C	0.6489	0.5091	0.827	0.0004753
rs2333649	4	178376638	G	0.6456	0.5066	0.8227	0.0004042
rs17064848	4	178377055	G	0.6456	0.5066	0.8227	0.0004042
rs72704940	4	178378752	G	0.6456	0.5066	0.8227	0.0004042
rs111812547	4	178380104	A	0.6456	0.5066	0.8227	0.0004042
rs17064856	4	178381568	C	0.6456	0.5066	0.8227	0.0004042
rs17064860	4	178381669	C	0.6456	0.5066	0.8227	0.0004042
rs2333648	4	178382013	T	0.6367	0.4991	0.8123	0.0002802
rs55925222	4	178383711	T	0.6448	0.5059	0.8216	0.000388
rs166183	5	74977845	T	0.6899	0.5336	0.8921	0.004651
rs193344	5	74977854	T	0.6899	0.5336	0.8921	0.004651
rs70979328	5	74978035	TCAAAA	0.6837	0.5286	0.8841	0.003749
rs194137	5	74978857	G	0.6924	0.5367	0.8932	0.004673
rs111937612	5	74979631	T	0.6924	0.5367	0.8932	0.004673
rs4703676	5	74979866	C	0.6493	0.4821	0.8746	0.004479
rs17563589	5	74980019	G	0.6504	0.4829	0.8761	0.004649
rs6868069	5	74980476	A	0.6924	0.5367	0.8932	0.004673
rs10515213	5	74980572	G	0.652	0.4842	0.8781	0.004865
rs11289708	5	74980634	A	0.6882	0.5333	0.8881	0.004084
rs112194443	5	74980724	A	0.652	0.4842	0.8781	0.004865
rs113216064	5	74980830	T	0.652	0.4842	0.8781	0.004865
rs17563610	5	74981322	T	0.652	0.4842	0.8781	0.004865
rs34761783	5	74982880	TAG	0.6924	0.5367	0.8932	0.004673
rs11746063	5	74982980	C	0.6924	0.5367	0.8932	0.004673
rs11748378	5	74983017	A	0.6924	0.5367	0.8932	0.004673
rs111985168	5	74983066	G	0.652	0.4842	0.8781	0.004865
rs141736104	5	74983216	TA	0.6924	0.5367	0.8932	0.004673
rs17649055	5	74984269	T	0.6924	0.5367	0.8932	0.004673
rs67803720	5	74984408	T	0.6869	0.5321	0.8866	0.003924
rs17563686	5	74984818	T	0.6924	0.5367	0.8932	0.004673
rs139072994	5	74985351	AAAAAT	0.6924	0.5367	0.8932	0.004673
rs10462521	5	74985867	C	0.6924	0.5367	0.8932	0.004673
rs17563700	5	74986045	G	0.652	0.4842	0.8781	0.004865
rs4704231	5	74986576	A	0.6924	0.5367	0.8932	0.004673
rs10462356	5	74987108	T	0.6924	0.5367	0.8932	0.004673
rs3041694	5	74988922	CATGTT	0.6924	0.5367	0.8932	0.004673
rs1817869	5	74989037	C	0.6924	0.5367	0.8932	0.004673
rs56912713	5	74989450	CA	0.6899	0.534	0.8913	0.004502
rs66493518	5	74990125	C	0.6924	0.5367	0.8932	0.004673
rs67054144	5	74991443	A	0.6924	0.5367	0.8932	0.004673
rs114547168	5	74991903	G	0.6924	0.5367	0.8932	0.004673
rs150247403	5	74991943	T	0.6924	0.5367	0.8932	0.004673
rs149283666	5	74992063	A	0.6924	0.5367	0.8932	0.004673
rs144487569	5	74992243	T	0.6924	0.5367	0.8932	0.004673
rs184136627	5	74992245	A	0.652	0.4842	0.8781	0.004865
rs4703678	5	74992984	C	0.6924	0.5367	0.8932	0.004673
rs4703679	5	74993116	G	0.6924	0.5367	0.8932	0.004673
rs4703680	5	74993138	T	0.6924	0.5367	0.8932	0.004673
rs372600715	5	74993212	G	0.652	0.4842	0.8781	0.004865
rs7381040	5	74993619	C	0.6924	0.5367	0.8932	0.004673
rs375574520	5	74993800	A	0.6924	0.5367	0.8932	0.004673
rs367659190	5	74994039	G	0.6924	0.5367	0.8932	0.004673
rs117252103	5	74994355	T	0.6924	0.5367	0.8932	0.004673
rs116509898	5	74994361	T	0.6892	0.5341	0.8892	0.004202
rs373167598	5	74994751	G	0.6924	0.5367	0.8932	0.004673
rs377291389	5	74994813	A	0.652	0.4842	0.8781	0.004865
rs41534344	5	74997832	C	0.6924	0.5367	0.8932	0.004673
rs2307113	5	74998264	A	0.6924	0.5367	0.8932	0.004673
rs17649248	5	74998426	A	0.652	0.4842	0.8781	0.004865
rs17649266	5	75001252	C	0.652	0.4842	0.8781	0.004865
rs72633982	5	75001321	T	0.652	0.4842	0.8781	0.004865
rs12213415	6	31751588	A	2.278	1.367	3.797	0.001588
rs12207158	6	31761083	T	2.231	1.338	3.721	0.002106
rs11153277	6	111580561	C	1.631	1.244	2.137	0.000395
rs9487605	6	111582885	A	1.631	1.244	2.137	0.000395
rs11153279	6	111587266	T	1.683	1.284	2.206	0.0001612
rs173287	6	111597439	G	1.588	1.164	2.168	0.003551
rs240977	6	111608025	A	1.569	1.149	2.141	0.004577
rs465796	6	111619725	T	1.418	1.111	1.808	0.004992
rs56827	6	111623203	C	1.446	1.133	1.844	0.002997
rs369594	6	111624400	C	1.564	1.149	2.131	0.004507
rs34435489	6	111624694	C	1.433	1.124	1.827	0.003663
rs60564331	6	111628234	CTT	1.423	1.116	1.815	0.004446
rs11448194	6	111629592	A	1.423	1.116	1.815	0.004471
rs456865	6	111632928	T	1.423	1.116	1.815	0.004479
rs429567	6	111637213	C	1.423	1.116	1.815	0.004479
rs462063	6	111639978	G	1.423	1.116	1.815	0.004479
rs1676863	6	111641590	C	1.423	1.116	1.815	0.004479
rs457492	6	111641850	G	1.432	1.122	1.827	0.003888
rs240964	6	111644442	C	1.565	1.149	2.131	0.004469
rs465782	6	111662367	A	1.499	1.139	1.974	0.003902
rs240991	6	111668174	C	1.506	1.144	1.984	0.003522
rs240993	6	111673714	T	1.499	1.139	1.974	0.003902
rs406774	6	111692750	T	1.491	1.132	1.963	0.004436
rs7742724	6	111839019	A	1.632	1.232	2.162	0.0006421
rs6920798	6	111847277	G	1.516	1.142	2.012	0.004015
rs9400483	6	111856276	T	1.621	1.218	2.156	0.0009112
rs7776346	6	111861365	A	1.62	1.218	2.155	0.0009214
rs4947122	6	111870090	T	1.543	1.174	2.028	0.001892
rs2024372	7	7782919	G	0.6807	0.5375	0.8621	0.001414
rs2024373	7	7782982	G	0.6897	0.5442	0.874	0.002109
rs6946178	7	7845574	A	1.802	1.196	2.714	0.004866
rs6463726	7	7847785	A	1.825	1.211	2.752	0.004071
rs6463727	7	7847792	C	1.825	1.211	2.752	0.004071
rs60437538	7	7851526	T	1.858	1.236	2.791	0.002875
rs4725037	7	7854806	A	1.874	1.238	2.836	0.002961
rs4725039	7	7855384	T	1.828	1.216	2.75	0.003762
rs10262741	7	7855610	A	1.828	1.216	2.75	0.003762
rs6463728	7	7856095	G	1.805	1.223	2.664	0.002921
rs6956438	7	7856669	G	1.867	1.266	2.753	0.00164
rs2971672	7	44205906	C	0.6921	0.5503	0.8705	0.001657
rs12702068	7	44214514	C	0.692	0.5503	0.8701	0.001631
rs2908290	7	44216137	A	0.692	0.5503	0.8701	0.001631
rs198418	11	61496272	C	0.6607	0.4971	0.8782	0.004309
rs7951057	11	65537935	C	1.802	1.235	2.63	0.002254
rs12362011	11	65547455	A	1.726	1.195	2.494	0.003617
rs61895678	11	65549506	G	1.732	1.199	2.502	0.003426
rs35696016	11	65549813	C	1.732	1.199	2.502	0.003426
rs34946581	11	65551001	A	1.732	1.199	2.502	0.003426
rs11227301	11	65554080	A	1.725	1.194	2.493	0.003653
rs12801669	11	65558752	T	1.725	1.194	2.493	0.003653
rs3759034	11	65558997	A	1.725	1.194	2.493	0.003653
rs56019505	11	65561805	G	1.759	1.22	2.536	0.002464
rs12800057	11	65564987	T	1.786	1.236	2.581	0.00203
rs7116758	11	65570405	A	1.808	1.255	2.605	0.001487
rs34381009	11	65587810	G	1.654	1.172	2.335	0.004193
rs4930163	11	65591348	A	1.654	1.172	2.335	0.004193
rs36124259	11	65602413	G	1.668	1.184	2.348	0.003391
rs151057990	12	104460212	G	0.4554	0.2697	0.769	0.003259
rs2806634	13	32826186	A	0.6835	0.5273	0.886	0.004045
rs142044705	13	103603050	T	0.5182	0.3411	0.7873	0.002067
rs8055439	16	2021105	C	1.521	1.155	2.002	0.002821
rs8076746	17	59914717	A	0.6409	0.4837	0.8492	0.001944
rs10515212	17	59914915	G	0.6465	0.4888	0.8551	0.002234
rs17542001	17	59915590	C	0.6397	0.4828	0.8475	0.001856
rs149668316	17	59915799	C	0.6429	0.485	0.8523	0.002135
rs17614124	17	59916024	T	0.6397	0.4828	0.8475	0.001856
rs2066962	17	59916524	A	0.6397	0.4828	0.8475	0.001856
rs12452044	17	59919361	T	0.6508	0.4909	0.8628	0.002827
rs72843731	17	59920876	T	0.6508	0.4909	0.8628	0.002827
rs147122826	17	59923466	T	0.6471	0.4879	0.8582	0.002512
rs56294609	17	59933432	T	0.6462	0.4872	0.8571	0.002444
rs8075585	17	59949487	A	0.6558	0.4957	0.8675	0.003124
rs12373539	19	45971095	A	0.5805	0.4115	0.8188	0.001946
rs12373539	19	45971095	A	0.5805	0.4115	0.8188	0.001946
rs12976374	19	45972408	G	0.5764	0.4083	0.8138	0.001741
rs12976374	19	45972408	G	0.5764	0.4083	0.8138	0.001741
rs2238686	19	45973056	C	0.5764	0.4083	0.8138	0.001741
rs2238686	19	45973056	C	0.5764	0.4083	0.8138	0.001741
rs2238687	19	45973166	C	0.5764	0.4083	0.8138	0.001741
rs2238687	19	45973166	C	0.5764	0.4083	0.8138	0.001741
rs112928327	19	48558895	A	0.4712	0.2868	0.7741	0.002968

## Sheet: CTA_linear
SNP	CHR	BP	A1	BETA	L95	U95	P
rs12088541	1	11751135	T	0.1613	0.04957	0.2731	0.004822
rs56117926	4	178372463	T	-0.1466	-0.2134	-0.07978	1.99e-05
rs62342689	4	178373298	G	-0.1466	-0.2134	-0.07978	1.99e-05
rs147472010	4	178373546	GCCTA	-0.1475	-0.2153	-0.07984	2.262e-05
rs66490246	4	178373597	C	-0.1466	-0.2134	-0.07978	1.99e-05
rs142721019	4	178373785	C	-0.1466	-0.2134	-0.07978	1.99e-05
rs6841019	4	178374173	A	-0.1466	-0.2134	-0.07978	1.99e-05
rs6847279	4	178374869	A	-0.1449	-0.2115	-0.07837	2.299e-05
rs6847743	4	178375196	T	-0.1449	-0.2115	-0.07837	2.299e-05
rs6830344	4	178375539	C	-0.1468	-0.2134	-0.08023	1.822e-05
rs2333649	4	178376638	G	-0.1449	-0.2115	-0.07837	2.299e-05
rs17064848	4	178377055	G	-0.1449	-0.2115	-0.07837	2.299e-05
rs72704940	4	178378752	G	-0.1449	-0.2115	-0.07837	2.299e-05
rs111812547	4	178380104	A	-0.1449	-0.2115	-0.07837	2.299e-05
rs17064856	4	178381568	C	-0.1449	-0.2115	-0.07837	2.299e-05
rs17064860	4	178381669	C	-0.1449	-0.2115	-0.07837	2.299e-05
rs2333648	4	178382013	T	-0.145	-0.2118	-0.07815	2.459e-05
rs55925222	4	178383711	T	-0.1446	-0.2112	-0.07797	2.431e-05
rs5869177	5	82599806	G	-0.1309	-0.2213	-0.04046	0.004713
rs3836876	5	82600548	A	-0.1392	-0.2249	-0.05351	0.001529
rs387002	5	82602844	C	-0.1317	-0.2217	-0.0417	0.004277
rs431784	5	82602848	A	-0.1331	-0.2228	-0.04333	0.003794
rs301286	5	82602955	C	-0.1374	-0.2215	-0.05341	0.001418
rs301289	5	82606235	T	-0.1311	-0.2159	-0.04627	0.002557
rs3094090	6	30669956	C	0.1948	0.06994	0.3196	0.002327
rs7756147	6	30674355	C	0.1948	0.06994	0.3196	0.002327
rs12213415	6	31751588	A	0.2001	0.07398	0.3262	0.001962
rs12207158	6	31761083	T	0.2046	0.078	0.3312	0.001616
rs2297939	6	111549162	A	-0.09666	-0.1623	-0.03105	0.004023
rs11153277	6	111580561	C	0.1564	0.08365	0.2292	2.912e-05
rs9487605	6	111582885	A	0.1564	0.08365	0.2292	2.912e-05
rs11153279	6	111587266	T	0.173	0.1007	0.2454	3.433e-06
rs173287	6	111597439	G	0.1419	0.0581	0.2258	0.0009608
rs240977	6	111608025	A	0.1391	0.05528	0.2229	0.001208
rs240981	6	111611193	T	0.1355	0.05157	0.2193	0.00163
rs173286	6	111613594	A	0.1363	0.05241	0.2201	0.001523
rs25638	6	111618841	G	0.1363	0.05241	0.2201	0.001523
rs465796	6	111619725	T	0.1248	0.05789	0.1917	0.0002796
rs240960	6	111620069	A	0.136	0.05203	0.2201	0.001581
rs181294	6	111620202	A	0.1363	0.05241	0.2201	0.001523
rs56827	6	111623203	C	0.1272	0.06028	0.1942	0.000214
rs369594	6	111624400	C	0.1367	0.05285	0.2206	0.001473
rs34435489	6	111624694	C	0.1251	0.05834	0.1919	0.0002623
rs60564331	6	111628234	CTT	0.1263	0.05936	0.1932	0.0002373
rs11448194	6	111629592	A	0.1263	0.05938	0.1932	0.0002356
rs240968	6	111632720	C	0.1378	0.05376	0.2219	0.001383
rs456865	6	111632928	T	0.1262	0.05936	0.1931	0.0002358
rs429567	6	111637213	C	0.1262	0.05936	0.1931	0.0002358
rs462063	6	111639978	G	0.1262	0.05936	0.1931	0.0002358
rs1676863	6	111641590	C	0.1262	0.05936	0.1931	0.0002358
rs457492	6	111641850	G	0.1287	0.06169	0.1957	0.0001828
rs17540117	6	111643164	C	0.1381	0.05413	0.222	0.001332
rs240964	6	111644442	C	0.1438	0.06011	0.2274	0.000805
rs240966	6	111644665	A	0.137	0.05292	0.221	0.001475
rs240967	6	111645107	A	0.1414	0.05751	0.2252	0.00101
rs240974	6	111649316	C	0.1008	0.03271	0.1689	0.003853
rs459809	6	111653167	T	0.1162	0.03542	0.197	0.004977
rs459403	6	111653877	T	0.12	0.05237	0.1877	0.0005441
rs118203	6	111658220	T	0.1196	0.03891	0.2004	0.003814
rs118202	6	111658371	G	0.1176	0.03687	0.1983	0.004448
rs462432	6	111659755	G	0.1176	0.05006	0.1851	0.0006855
rs240954	6	111659822	G	0.1008	0.03294	0.1686	0.003726
rs240955	6	111660643	G	0.1176	0.03687	0.1983	0.004448
rs445349	6	111662102	A	0.1189	0.05153	0.1863	0.0005825
rs465782	6	111662367	A	0.1458	0.07088	0.2207	0.0001503
rs466923	6	111662977	T	0.1184	0.05063	0.1861	0.0006564
rs453776	6	111663463	T	0.1176	0.03687	0.1983	0.004448
rs240990	6	111665023	G	0.1176	0.03687	0.1983	0.004448
rs1623806	6	111665071	T	0.119	0.05167	0.1864	0.000572
rs10636228	6	111665556	T	0.1024	0.03457	0.1701	0.003202
rs455247	6	111667799	G	0.119	0.05167	0.1864	0.000572
rs240991	6	111668174	C	0.1462	0.0712	0.2212	0.0001467
rs463242	6	111668239	G	0.119	0.05167	0.1864	0.000572
rs464401	6	111669007	G	0.119	0.05167	0.1864	0.000572
rs460594	6	111669805	C	0.1176	0.03687	0.1983	0.004448
rs240993	6	111673714	T	0.1458	0.07088	0.2207	0.0001503
rs456569	6	111674801	T	0.119	0.05167	0.1864	0.000572
rs455335	6	111675516	A	0.119	0.05167	0.1864	0.000572
rs240994	6	111675757	T	0.1022	0.03453	0.1699	0.003199
rs465795	6	111676443	C	0.119	0.05167	0.1864	0.000572
rs110732	6	111679869	G	0.119	0.05167	0.1864	0.000572
rs462493	6	111683740	T	0.119	0.05167	0.1864	0.000572
rs17511041	6	111685686	A	0.1022	0.03453	0.1699	0.003199
rs462832	6	111686291	T	0.1163	0.03554	0.1971	0.004928
rs456871	6	111687650	C	0.119	0.05167	0.1864	0.000572
rs17539706	6	111687844	T	0.1188	0.05129	0.1863	0.0006006
rs467042	6	111690401	C	0.119	0.05167	0.1864	0.000572
rs455650	6	111691523	C	0.1172	0.03628	0.1981	0.004681
rs463860	6	111691721	T	0.1018	0.03391	0.1696	0.003412
rs406774	6	111692750	T	0.144	0.06896	0.2191	0.0001863
rs455732	6	111695268	C	0.119	0.05167	0.1864	0.000572
rs458486	6	111696852	T	0.119	0.05167	0.1864	0.000572
rs17539560	6	111698531	A	0.1191	0.0516	0.1865	0.0005811
rs455726	6	111699368	G	0.119	0.05167	0.1864	0.000572
rs383022	6	111703709	T	0.1385	0.05983	0.2172	0.000599
rs1002475	6	111709589	T	0.119	0.05167	0.1864	0.000572
rs11153288	6	111715238	T	0.119	0.05167	0.1864	0.000572
rs11153290	6	111718132	T	0.119	0.05167	0.1864	0.000572
rs11153291	6	111720130	T	0.1186	0.05109	0.1862	0.0006163
rs11153292	6	111722379	G	0.119	0.05167	0.1864	0.000572
rs12190634	6	111725160	A	0.119	0.05167	0.1864	0.000572
rs11153293	6	111725899	A	0.119	0.05167	0.1864	0.000572
rs11756643	6	111726146	C	0.119	0.05167	0.1864	0.000572
rs1989574	6	111728533	T	0.1175	0.05018	0.1849	0.0006693
rs11153294	6	111730246	T	0.119	0.05167	0.1864	0.000572
rs7764543	6	111744319	T	0.1174	0.03656	0.1982	0.004574
rs4620159	6	111744735	A	0.1174	0.03656	0.1982	0.004574
rs9487639	6	111747994	G	0.1174	0.03656	0.1982	0.004574
rs10214442	6	111753060	G	0.1187	0.03782	0.1995	0.004161
rs2025269	6	111810440	A	0.1274	0.04383	0.211	0.002923
rs6568683	6	111815015	A	0.117	0.04883	0.1851	0.0008149
rs11445661	6	111818556	C	0.1223	0.05418	0.1905	0.0004679
rs12529158	6	111822447	A	0.1232	0.05517	0.1912	0.0004163
rs3851225	6	111825132	A	0.1193	0.05119	0.1874	0.0006378
rs9387013	6	111833720	C	0.1354	0.05295	0.2178	0.001356
rs9481160	6	111838520	A	0.1355	0.05183	0.2192	0.001581
rs7742724	6	111839019	A	0.1643	0.08853	0.24	2.465e-05
rs61563821	6	111842411	A	0.1367	0.05322	0.2202	0.001402
rs9398272	6	111843548	A	0.1367	0.05322	0.2202	0.001402
rs140648569	6	111844286	T	0.1246	0.05677	0.1925	0.0003455
rs55686277	6	111844295	G	0.1246	0.05677	0.1925	0.0003455
rs6920798	6	111847277	G	0.145	0.06782	0.2222	0.0002524
rs10457240	6	111848874	G	0.1247	0.05677	0.1926	0.0003469
rs10457241	6	111849034	A	0.1208	0.05283	0.1887	0.0005301
rs9400480	6	111850597	C	0.153	0.07202	0.234	0.0002329
rs9400481	6	111850742	T	0.1351	0.05164	0.2185	0.001586
rs9400483	6	111856276	T	0.174	0.0972	0.2508	1.065e-05
rs11305816	6	111860474	C	0.1651	0.08344	0.2467	8.28e-05
rs7776346	6	111861365	A	0.1745	0.09784	0.2511	9.676e-06
rs4947122	6	111870090	T	0.149	0.07512	0.223	8.677e-05
rs10484479	6	111876985	C	0.1465	0.0498	0.2433	0.003107
rs3777909	6	111881268	A	0.1631	0.07921	0.247	0.0001531
rs77000205	6	111884528	T	0.1453	0.04836	0.2422	0.00343
rs12684404	9	97785929	C	0.1764	0.06594	0.2868	0.00183
rs13292454	9	97995075	A	0.1647	0.05319	0.2762	0.00393
rs7029300	9	110152533	G	0.1563	0.05027	0.2623	0.004002
rs142044705	13	103603050	T	-0.1877	-0.3045	-0.07084	0.001724
rs9555448	13	108802623	G	-0.1431	-0.2349	-0.05122	0.002364
rs9583220	13	108807090	C	-0.143	-0.2349	-0.05102	0.002409
rs9583221	13	108807169	A	-0.143	-0.2349	-0.05102	0.002409
rs7981709	13	108808587	C	-0.1424	-0.2338	-0.05103	0.002352
rs11842697	13	108809383	A	-0.1408	-0.2321	-0.04944	0.002629
rs2228036	14	20863677	A	-0.103	-0.1745	-0.03151	0.004903
rs2228036	14	20863677	A	-0.103	-0.1745	-0.03151	0.004903
rs1953225	14	20897676	C	0.1311	0.04726	0.2149	0.002278
rs1953225	14	20897676	C	0.1311	0.04726	0.2149	0.002278
rs12888804	14	20953542	C	0.1356	0.04193	0.2293	0.004705
rs12102205	15	43629405	C	0.1172	0.04581	0.1885	0.001359
rs2278856	15	43631356	A	0.1172	0.04581	0.1885	0.001359
rs4547312	15	43632138	G	0.1172	0.04581	0.1885	0.001359
rs2278857	15	43632549	C	0.1172	0.04581	0.1885	0.001359
rs7172374	15	43636960	C	0.106	0.03411	0.1779	0.003992
rs6493083	15	43637985	C	0.106	0.03411	0.1779	0.003992
rs8042688	15	43638525	A	0.106	0.03411	0.1779	0.003992
rs9920879	15	43639770	G	0.1064	0.0344	0.1783	0.003904
rs7166812	15	43644760	C	0.1056	0.0336	0.1776	0.004185
rs4296223	15	43645246	C	0.1057	0.03369	0.1777	0.004157
rs142087305	15	43645474	A	0.106	0.03411	0.1779	0.003992
rs11070399	15	43646347	G	0.1056	0.0336	0.1775	0.004186
rs6493084	15	43647627	G	0.106	0.03411	0.1779	0.003992
rs12905772	15	43648444	A	0.106	0.03411	0.1779	0.003992
rs28702649	15	43648629	T	0.1197	0.04702	0.1923	0.001312
rs4401024	15	43650335	T	0.106	0.03411	0.1779	0.003992
rs1133395	15	43650384	A	0.106	0.03411	0.1779	0.003992
rs6493086	15	43655394	C	0.1064	0.03441	0.1783	0.003902
rs371656799	15	43660442	C	0.106	0.03411	0.1779	0.003992
rs3809482	15	43661802	C	0.106	0.03411	0.1779	0.003992
rs7170152	15	43666653	T	0.1068	0.03494	0.1788	0.003721
rs2412781	15	43667900	C	0.106	0.03411	0.1779	0.003992
rs891016	19	48542135	A	-0.1862	-0.3109	-0.06141	0.003577
rs891015	19	48542414	A	-0.1862	-0.3109	-0.06141	0.003577
rs10405324	19	48543596	G	-0.1862	-0.3109	-0.06141	0.003577
rs11309530	19	48544277	CA	-0.187	-0.3118	-0.06225	0.003433
rs3745745	19	48544753	G	-0.187	-0.3118	-0.06225	0.003433
rs7258246	19	48548870	T	-0.1956	-0.3309	-0.06032	0.004755
rs7258076	19	48549257	G	-0.1956	-0.3309	-0.06032	0.004755
rs1972723	19	48557740	G	-0.2005	-0.335	-0.06598	0.003618
rs1972722	19	48557743	G	-0.2005	-0.335	-0.06598	0.003618
rs744399	19	48558003	A	-0.2005	-0.335	-0.06598	0.003618
rs1529479	19	48558388	T	-0.2005	-0.335	-0.06598	0.003618
rs112928327	19	48558895	A	-0.2043	-0.3424	-0.06615	0.003886
rs9625587	22	29224854	T	0.181	0.06003	0.3019	0.003488
